# Supplementary material for: Insights on the Mechanisms of the Protective Action of Naringenin, Naringin and Naringin Dihydrochalcone on Blood Cells in Terms of Their Potential Anti-Atherosclerotic Activity
Source: Molecules. 2025 Jan 25;30(3):547. doi: 10.3390/molecules30030547 (PMC11820682; doi:10.3390/molecules30030547)
Supplement: Supplementary file 1 [file molecules-30-00547-s001.zip]

Archive with 1 entries (1 files):
- molecules-3412789-supplementary.pdf
